# Supplementary material for: Exploring the Antimicrobial Properties of 99 Natural Flavour and Fragrance Raw Materials against Pathogenic Bacteria: A Comparative Study with Antibiotics
Source: Plants (Basel). 2023 Nov 6;12(21):3777. doi: 10.3390/plants12213777 (PMC10648197; doi:10.3390/plants12213777)
Supplement: Supplementary file 1 [file plants-12-03777-s001.zip]

Archive with 1 entries (1 files):
- plants-2671291-supplementary.pdf
